# Supplementary material for: Lactate production without hypoxia in skeletal muscle during electrical cycling: Crossover study of femoral venous-arterial differences in healthy volunteers
Source: PLoS One. 2019 Mar 1;14(3):e0200228. doi: 10.1371/journal.pone.0200228 (PMC6396965; doi:10.1371/journal.pone.0200228)
Supplement: S1 Table — (XLSX) [file pone.0200228.s001.xlsx]

## Sheet: Data wide
ID	Code	Randomisation	Sex	Age	Weight	Height	BMI	Stimulation (mA)	FatC	FatQ	FatH	FatG	BMR	Phase angle	TBW	LBM	ECM	BCM	ECM/BCM	Cell	Body fat	Body fat perc	ICW	ECW	RMRm	RMRp	RMRperc	RQm	RQp	RQperc	Fatperc	Choperc	Tmax	Tmax	Powermax	Revolmax	VO2max	VO2/kg max	METSmax	RQmax	RF5	RF50	RF100	XcF5	XcF50	XcF100	SF50	R1F50	R2F50
1	E1	B	M	27.6934	66.4	179	20.7234	27	2.2	3.8	4.4	9	1810	7.9	46.1	63	25.3	37.7	0.671088	59.8	3.4	0.0512048	27.7	18.5	1584	1662	0.953069	0.87	0.85	1.02353	44.6	55.4	13:36:00	0.566667	295	32	3141	48.7	13.9	1.33	531	441	412	33	61	50	860	172	184
2	E2	A	M	28.4271	76.5	182.5	22.9687	46	3.5	5.2	2.6	11	2000	8	53.2	72.6	28.9	43.8	0.659817	60.3	3.9	0.0509804	30.7	22.4	2064	1842	1.12052	0.87	0.85	1.02353	45.7	54.3	13:59:00	0.582639	300	75	3331	43.5	12.4	1.22	476	392	367	37	55	44	963	143	161
3	E3	A	M	30.7488	67.1	177.4	21.3214	35	3.7				1670	7.3	42.4	57.9	24.5	33.4	0.733533	57.6	9.2	0.137109	25.8	16.6	1710	1674	1.02151	1.02	0.85	1.2	1.3	98.7	11:34:00	0.481944	240	50	2591	38.6	11	1.24	587	500	467	23	64	55	380	122	166
4	E4	B	F	24.7639	65.5	173.7	21.7091	45	6.9	9.3	10.8	21.7	1610	7.2	40.4	55.2	23.6	31.6	0.746835	57.2	10.3	0.157252	23.6	16.8	1600	1491	1.07311	0.81	0.85	0.952941	66.4	33.6	12:33:00	0.522917	321	61	3261	49.8	14.2	1.15	551	468	439	32	59	50	816	160	140
5	E5	B	M	45.9165	68	179.8	21.0344	30	5.2				1700	7.5	42.9	58.7	24.4	34.3	0.71137	58.4	9.3	0.136765	26.3	16.6	1590	1597	0.995617	0.79	0.85	0.929412	69.6	30.4	10:28:00	0.436111	215	57	2320	34.1	9.7	1.41	609	509	478	40	67	55	447	171	133
6	E6	B	M	25.5414	68.9	178.2	21.6972	25	3.4	5	4.6	10.5	1770	7.8	44.8	61.2	24.7	36.5	0.676712	59.6	7.7	0.111756	27	17.8	1880	1737	1.08233	0.93	0.85	1.09412	23.9	76.1	11:52:00	0.494444	301	60	2973	43.1	12.3	1.26	555	467	435	36	64	53	865	130	131
7	E7	A	M	46.7351	105.4	188	29.8212	50	3.1	6.9	3.9	9.1	2090	7.1	60	82	35.4	46.6	0.759657	56.9	23.4	0.222011	33.4	26.6	2168	2146	1.01025	0.87	0.85	1.02353	42.8	57.2	12:59:00	0.540972	334	68	3462	32.8	9.4	1.17	479	401	377	27	50	41	191	144	189
8	E8	A	F	25.2758	59.1	166.3	21.3699	33	7.6	11.3	9	26.7	1370	6	33.9	46.4	22.4	24	0.933333	51.7	12.7	0.21489	21	13	1631	1411	1.15592	1	0.85	1.17647	10.6	89.4	09:21:00	0.389583	225	44	2130	36	10.3	1.26	628	556	526	26	58	53	653	156	134
9	E9	B	F	40.3641	50.3	163.5	18.8162	42	4.9	10.6	9.5	21.8	1390	6.7	32.6	44.5	20	24.5	0.816327	55	5.8	0.115308	21	11.5	1315	1252	1.05032	0.89	0.85	1.04706	38.7	61.3									636	548	516	34	64	56	456	158	181
10	E10	A	M	24.0411	88.9	181.7	26.9272	55	5.5	6.5	8	17.7	2090	7.6	57.9	79	32.4	46.6	0.695279	59	9.9	0.111361	32.4	25.4	2162	2036	1.06189	0.85	0.85	1	51.8	48.2	13:49:00	0.575	420	85	3999	45	12.9	1.34	436	365	341	26	49	41	869	119	139
11	E11	A	M	35.6687	93.3	181.4	28.3535	50	1.8	14.3	8.8	29	1930	6.7	55.1	75.3	33.9	41.4	0.818841	55	18	0.192926	30.9	24.2	2256	2021	1.11628	0.78	0.85	0.917647	76.2	23.8	13:37:00	0.567361	295	78	3100	33.2	9.5	1.3	469	402	379	28	47	39	177	108	140
12	E12	B	M	25.5469	115	194.8	30.3054	50	1.9	14.1	10.3	17.3	2270	7.2	66.8	91.2	38.9	52.4	0.742366	57.4	23.8	0.206957	36.3	30.4	2663	2454	1.08517	0.85	0.85	1	49.6	50.4	12:21:00	0.514583	364	65	3728	32.4	9.3	1.26	456	378	355	31	48	37	316	145	172
13	E13	B	M	21.9028	72.6	176.8	23.2259	67	2.9	3.8	6.9	15.6	1840	8.4	45.7	62.5	23.9	38.6	0.619171	61.8	10.1	0.139118	27.7	18.1	1833	1808	1.01383	0.92	0.85	1.08235	27.7	72.3	14:37:00	0.609028	329	56	3425	47.2	13.5	1.28	554	459	425	41	68	56	633	143	187
14	E14	A	M	24.5777	79.9	186.7	22.9223	45	1.8	7.3	7.2	21	1880	7	51.8	70.8	30.7	40.1	0.765586	56.6	9.1	0.113892	29.8	22.1	2146	1937	1.1079	0.96	0.85	1.12941	13.9	86.1	13:30:00	0.5625	290	53	3357	42	12	1.28	516	437	412	33	54	45	589	158	129
																								Subj No	RMR			RQ									VO2max	VO2/kg max	METSmax	RQmax
																								E1	1616.2			0.85									3144.8	48.76	13.9	1.43
																								E2	2088.9			0.87									3416.4	44.66	12.8	1.17
																								E3	1772.9			1									2508.9	37.39	10.7	1.24
																								E4	1687.1			0.76									3181.61	48.57	13.9	1.17
																								E5	1609.3			0.8									2343.17	34.46	9.8	1.32
																								E6	1955.4			0.85									2993.96	43.45	12.4	1.3
																								E7	2174.2			0.87									3457.1	32.8	9.4	1.21
																								E8	1733.2			0.92									2143.77	33.23	9.5	1.21
																								E9	1284.2			0.87
																								E10	2220.7			0.86									4086.1	45.96	13.1	1.24
																								E11	2283.9			0.77									3965.97	36.58	10.5	1.31
																								E12	2750.3			0.87									4649.48	32.56	9.3	1.25
																								E13	1838.5			0.93									3318.68	45.71	13.1	1.3
																								E14	2227.9			0.91									3275.55	41	11.7	1.23
[truncated: 61 more columns]

## Sheet: Data wide corr
ID	Code	Randomisation	Sex	Age	Weight	Height	BMI	Subj No	RMR	RQ	VO2max	VO2/kg max	METSmax	RQmax	VO2_EB	VO2_EP1	VO2_EA1	VO2_EP2	VO2_EA2	VO2_EP3	VO2_EA3	VO2_FB	VO2_FP	VO2_FA	VCO2_EB	VCO2_EP1	VCO2_EA1	VCO2_EP2	VCO2_EA2	VCO2_EP3	VCO2_EA3	VCO2_FB	VCO2_FP	VCO2_FA	RQ_EB	RQ_EP1	RQ_EA1	RQ_EP2	RQ_EA2	RQ_EP3	RQ_EA3	RQ_FB	RQ_FP	RQ_FA		HCO3_EA1	HCO3_EA7	HCO3_FA1	HCO3_FA3
1	E1	B	M	27.6934	66.4	179	20.7234	E1	1616.2	0.85	3144.8	48.76	13.9	1.43	371.579	390.867	496.612	377.324	592.437	405.476	799.61				331.244	344.253	451.918	351.379	556.625	369.369	678.076				0.891449	0.880742	0.910003	0.931239	0.939551	0.910952	0.848007					23.3	23.4	26.9	23
2	E2	A	M	28.4271	76.5	182.5	22.9687	E2	2088.9	0.87	3416.4	44.66	12.8	1.17	454.718	474.927	531.956	446.504	688.857	463.804	816.372	367.991	385.509	552.601	380.709	420.334	448.432	391.258	567.36	412.553	673.108	366.799	366.275	547.603	0.837241	0.88505	0.842987	0.876269	0.823625	0.889499	0.824511	0.996761	0.950109	0.990956		26.6	26.3	24.4	24.4
3	E3	A	M	30.7488	67.1	177.4	21.3214	E3	1772.9	1	2508.9	37.39	10.7	1.24	373.315	373.494	492.886	353.551	511.294	342.097	730.957	366.002	369.011	511.195	343.029	360.198	448.336	369.121	453.328	327.583	674.286	367.082	368.061	514.893	0.918873	0.964401	0.909615	1.04404	0.886629	0.957572	0.92247	1.00295	0.997425	1.00723		24.5	22.9	22.6	23.1
4	E4	B	F	24.7639	65.5	173.7	21.7091	E4	1687.1	0.76	3181.61	48.57	13.9	1.17	383.909	399.113	438.25	360.716	561.99	368.776	705.546	334.869	368.643	583.702	413.457	392.65	403.962	350.71	486.011	335.032	597.39	277.878	342.391	573.226	1.07697	0.983807	0.921761	0.97226	0.864804	0.908498	0.846706	0.829811	0.928788	0.982052		25	25.2	24.3	23.7
5	E5	B	M	45.9165	68	179.8	21.0344	E5	1609.3	0.8	2343.17	34.46	9.8	1.32	380.278	332.405	429.84	339.627	485.104	362.561	559.73	376.891	394.626	448.992	310.807	288.932	356.962	274.703	394.102	304.14	477.465	342.666	374.878	436.615	0.817315	0.869218	0.830452	0.808839	0.812407	0.838866	0.853027	0.909191	0.949958	0.972434		26	26.3	25.6	25.1
6	E6	B	M	25.5414	68.9	178.2	21.6972	E6	1955.4	0.85	2993.96	43.45	12.4	1.3	352.273	370.589	418.787	350.388	446.379	343.825	659.849	363.447	373.11	534.187	283.444	298.317	331.512	290	379.811	270.11	545.202	307.213	315.433	532.415	0.804614	0.804981	0.791599	0.827653	0.85087	0.785602	0.826253	0.845274	0.845418	0.996682		24.8	24.6	25.2	23.5
7	E7	A	M	46.7351	105.4	188	29.8212	E7	2174.2	0.87	3457.1	32.8	9.4	1.21		388.084	527.294	418.775	627.901	416.924	946.355	355.996	451.405	559.65		307.116	398.348	314.655	483.048	322.749	689.32	252.904	370.618	472.687		0.791365	0.755457	0.751371	0.769307	0.774121	0.728394	0.710411	0.821031	0.844612		24.6	25	23.3	23.9
8	E8	A	F	25.2758	59.1	166.3	21.3699	E8	1733.2	0.92	2143.77	33.23	9.5	1.21	388.72	371.165	403.152	330.558	429.057	342.731	463.478	364.391	330.838	319.179	307.235	306.062	340.641	263.926	355.511	303.241	385.909	330.808	320.085	284.988	0.790376	0.824598	0.844946	0.798427	0.828587	0.884777	0.832636	0.907837	0.967498	0.892879		22.4	23.1	21.6	21.6
9	E9	B	F	40.3641	50.3	163.5	18.8162	E9	1284.2	0.87					247.538	237.101	316.829	249.38	355.685	258.28	321.891	218.782	259.257	319.364	225.746	211.59	289.461	223.602	334.821	238.216	305.173	188.488	230.741	300.904	0.911964	0.892406	0.91362	0.896634	0.941341	0.922318	0.948064	0.861533	0.890008	0.942196		24.4	24.8	24.5	24.3
10	E10	A	M	24.0411	88.9	181.7	26.9272	E10	2220.7	0.86	4086.1	45.96	13.1	1.24	473.935	421.406	589.081	438.357	696.592	471.675	990.751	427.318	423.565	613.461	413.597	374.299	502.195	373.697	564.015	440.032	829.073	372.142	368.924	563.854	0.872689	0.888215	0.852505	0.852494	0.809677	0.932913	0.836813	0.870878	0.870998	0.919135		25.4	26.2	25.3	25.2
11	E11	A	M	35.6687	93.3	181.4	28.3535	E11	2283.9	0.77	3965.97	36.58	10.5	1.31	439.229	411.398	519.253	362.534	644.498	383.978	851.755	350.655	412.808	498.678	351.959	312.317	385.128	319.193	516.523	344.372	690.668	337.188	425.062	494.758	0.80131	0.759161	0.741697	0.880449	0.801435	0.896854	0.810876	0.961595	1.02969	0.992139		25.1	24.5	24.6	23.7
12	E12	B	M	25.5469	115	194.8	30.3054	E12	2750.3	0.87	4649.48	32.56	9.3	1.25	502.014	445.996	561.318	410.773	655.754	413.629	886.054	523.612	499.304	754.144	467.663	384.508	469.981	348.492	543.107	378.676	763.6	480.611	465.785	686.725	0.931575	0.862133	0.837282	0.848379	0.828218	0.915496	0.8618	0.917877	0.932868	0.910602		23	23.9	23.8	24.2
13	E13	B	M	21.9028	72.6	176.8	23.2259	E13	1838.5	0.93	3318.68	45.71	13.1	1.3	375.207	340.417	475.33	385.801	530.723	334.012	439.75	352.057	315.346	623.109	330.932	319.217	442.276	371.145	509.993	318.089	403.448	267.24	251.709	648.677	0.881999	0.937723	0.93046	0.962011	0.960941	0.95233	0.91745	0.759082	0.798201	1.04103		23.2	23.6	23.4	22.7
14	E14	A	M	24.5777	79.9	186.7	22.9223	E14	2227.9	0.91	3275.55	41	11.7	1.23	424.242	462.032	661.917	570.388	830.229	541.945	1012.32	487.973	523.619	615.087	424.656	398.5	570.722	502.868	674.166	463.107	821.956	444.438	470.312	581.159	1.00098	0.862494	0.862226	0.881625	0.812024	0.854526	0.811952	0.910783	0.898195	0.94484		24.4	25.1	24.9	24.5
[truncated: 4 more columns]

## Sheet: Pmet
Pmeteb	Pmetep1	Pmetea1	Pmetep2	Pmetea2	Pmetep3	Pmetea3	Pmetfb	Pmetfp	Pmetfa	Pmetrmr
112.637	119.556	156.523	119.06	188.296	128.03	239.075				76.7067
139.518	147.354	155.898	139.047	210.648	154.683	248.722	123.843	126.131	192.279	99.9511
118.745	115.576	145.093	119.559	154.844	106.409	224.365	120.378	122.154	176.383	82.8083
126.846	130.486	142.092	109.788	170.889	115.874	213.068	103.024	115.468	187.689	77.4815
100.98	95.3536	126.33	101.048	144.857	98.5983	164.406	122.015	129.428	151.662	76.9972
103.127	102.266	125.158	106.648	129.472	97.0031	187.013	115.432	115.548	180.816	91.0407
	117.46	143.428	113.501	171.276	123.578	251.704	107.057	123.237	168.546	104.987
105.595	98.6472	105.105	96.3725	110.164	95.0578	133.271	113.258	112.173	104.779	78.9827
78.764	74.3647	99.4603	81.1125	108.732	82.6044	92.3457	73.448	79.1684	103.621	63.6801
138.108	138.309	173.542	128.788	201.474	124.272	290.663	124.735	117.676	193.362	104.697
129.002	111.252	146.073	109.831	201.317	109.406	256.385	117.56	137.827	154.506	109.249
146.584	131.498	159.847	126.705	194.854	123.555	267.961	159.604	145.618	232.2	128.958
118.004	105.023	141.614	127.075	171.699	107.052	135.014	90.4608	88.9899	190.307	88.7647
131.109	128.902	203.498	169.047	222.502	166.68	299.72	157.937	144.047	193.223	103.922

## Sheet: Pmetlong
patient	Value	Pmet	Pmech
1	156.523	EA1	10
2	155.898	EA1	10
3	145.093	EA1	10
4	142.092	EA1	10
5	126.33	EA1	10
6	125.158	EA1	10
7	143.428	EA1	10
8	105.105	EA1	10
9	99.4603	EA1	10
10	173.542	EA1	10
11	146.073	EA1	10
12	159.847	EA1	10
13	141.614	EA1	10
14	203.498	EA1	10
1	188.296	EA2	25
2	210.648	EA2	25
3	154.844	EA2	25
4	170.889	EA2	25
5	144.857	EA2	25
6	129.472	EA2	25
7	171.276	EA2	25
8	110.164	EA2	25
9	108.732	EA2	25
10	201.474	EA2	25
11	201.317	EA2	25
12	194.854	EA2	25
13	171.699	EA2	25
14	222.502	EA2	25
1	239.075	EA3	50
2	248.722	EA3	50
3	224.365	EA3	50
4	213.068	EA3	50
5	164.406	EA3	50
6	187.013	EA3	50
7	251.704	EA3	50
8	133.271	EA3	50
9	92.3457	EA3	50
10	290.663	EA3	50
11	256.385	EA3	50
12	267.961	EA3	50
13	135.014	EA3	50
14	299.72	EA3	50

## Sheet: VO2
patient	VO2_EB	VO2_EP1	VO2_EA1	VO2_EP2	VO2_EA2	VO2_EP3	VO2_EA3	VO2_FB	VO2_FP	VO2_FA
1	354.2	364.8	488.2	365.2	597.3	394.7	752.4
2	445.4	464.2	503.9	440.2	683.5	476.7	809.2	347.2	370.1	545.2	157.028
3	365.3	341.7	453.9	324	477	312.4	694.2	338.4	354.5	501.7	148.257
4	364.2	389.8	431.1	346.2	549.8	362.2	685.6	321.6	345.4	538.8	167.537
5	328.8	310.7	407.7	332.4	473.2	325.5	519	392.2	390.8	450.5	114.865
6	345.4	337.6	411.7	350.8	424.8	333.6	598.5	360.4	374.8	526	145.949
7		384.4	498	392.5	595.2	422.4	854.2	378.2	404.2	538.4	142.359
8	348.1	316.2	336.5	325.3	359.5	312.2	458.8	361.5	328.4	325.6	90.0692
9	242.1	227.4	304.3	248.6	328.9	249.3	281.5	232.8	244.6	310.6	133.419
10	431.2	436	560.6	411.3	648.8	403	950.3	404.3	371.4	592.5	146.55
11	430.5	381.8	506.2	353.5	642.4	344.2	833.1	337.5	392.9	435.6	129.067
12	447.5	423.6	522.6	408.7	642.7	378.2	855.4	477.3	443.6	715.4	149.885
13	358.8	315.8	415.9	363.1	505.1	304.7	410.9	321.5	293.3	530.9	165.132
14	389	403.3	635.2	521	725.4	546.7	954.2	504.7	442.4	572.3	113.394

## Sheet: VCO2
patient	VCO2_EB	VCO2_EP1	VCO2_EA1	VCO2_EP2	VCO2_EA2	VCO2_EP3	VCO2_EA3	VCO2_FB	VCO2_FP	VCO2_FA
1	309.028	331.616	430.693	329.632	514.907	353.779	655.729
2	380.61	404.029	423.255	380.536	571.093	427.467	673.643	353.372	354.611	546.693
3	328.421	324.057	398.841	344.76	428.016	299.061	619.185	343.18	344.713	501.046
4	359.167	364.603	394.914	300.919	464.818	318.641	579.483	283.418	322.466	531.51
5	273.396	258.108	343.163	272.454	391.736	265.54	450.381	331.972	360.267	424.558
6	276.084	275.439	337.473	287.562	349.476	256.908	509.672	317.517	313.301	509.825
7		317.386	378.328	299.862	451.639	328.111	670.302	280.286	332.692	459.719
8	284.503	268.652	286.356	257.177	297.974	256.48	352.835	308.984	315.584	288.669
9	217.872	206.111	275.55	224.588	302.488	230.038	256.16	200.94	218.649	289.176
10	379.92	379.092	471.284	351.317	547.842	337.008	785.749	338.293	322.414	535.489
11	345.937	294.934	385.587	298.699	549.312	300.053	694.707	332.938	391.198	440.131
12	406.466	357.538	432.069	344.332	524.881	342.337	731.011	445.792	404.079	641.835
13	327.692	292.848	398.02	360.409	482.276	303.964	374.764	236.223	239.839	543.868
14	367.228	354.305	559.751	467.211	602.096	449.95	818.503	430.654	398.643	541.526

## Sheet: RQ
patient	RQ_EB	RQ_EP1	RQ_EA1	RQ_EP2	RQ_EA2	RQ_EP3	RQ_EA3	RQ_FB	RQ_FP	RQ_FA
1	0.86	0.9	0.88	0.89	0.86	0.89	0.87
2	0.85	0.89	0.855	0.87	0.84	0.89	0.83	1	0.95	1
3	0.9	0.95	0.9	1.05	0.9	0.95	0.9	1.02	0.99	1.01
4	0.98	0.94	0.92	0.88	0.86	0.87	0.85	0.88	0.94	1
5	0.84	0.82	0.84	0.84	0.82	0.83	0.865	0.85	0.91	0.94
6	0.8	0.81	0.82	0.82	0.83	0.77	0.86	0.86	0.84	0.99
7		0.8	0.76	0.75	0.76	0.775	0.79	0.72	0.82	0.85
8	0.8	0.81	0.83	0.81	0.82	0.86	0.78	0.88	0.97	0.89
9	0.9	0.89	0.91	0.9	0.925	0.92	0.92	0.85	0.89	0.93
10	0.87	0.87	0.84	0.86	0.84	0.84	0.83	0.83	0.89	0.9
11	0.8	0.78	0.76	0.855	0.86	0.88	0.83	1	1.005	1
12	0.91	0.85	0.84	0.84	0.82	0.91	0.86	0.92	0.93	0.9
13	0.905	0.925	0.96	0.97	0.95	0.96	0.91	0.76	0.82	0.98
14	0.895	0.86	0.88	0.9	0.83	0.82	0.86	0.86	0.89	0.95

## Sheet: METs long
patient	interval	METS			patient	METsEB	METsEP1	METsEA1	METsEP2	METsEA2	METsEP2	METsEA3	METsFB	METsFP	METsFA
14	FA	2			1	1.6	1.6	2.2	1.6	2.65	1.7	3.3
13	FA	2.1			2	1.7	1.7	1.9	1.6	2.55	1.8	3	1.3	1.4	2
12	FA	1.8			3	1.6	1.5	1.9	1.4	2	1.35	3	1.45	1.5	2.1
11	FA	1.3			4	1.6	1.7	1.9	1.5	2.4	1.6	3	1.4	1.5	2.4
10	FA	1.9			5	1.4	1.3	1.7	1.4	2	1.4	2.2	1.65	1.6	1.9
9	FA	1.8			6	1.4	1.4	1.7	1.5	1.8	1.4	2.5	1.5	1.55	2.2
8	FA	1.6			7		1	1.35	1.05	1.6	1.1	2.3	1	1.1	1.5
7	FA	1.5			8	1.7	1.5	1.6	1.6	1.7	1.5	2.2	1.75	1.6	1.6
6	FA	2.2			9	1.4	1.3	1.7	1.4	1.9	1.4	1.6	1.3	1.4	1.8
5	FA	1.9			10	1.4	1.4	1.8	1.3	2.1	1.3	3.1	1.3	1.2	1.9
4	FA	2.4			11	1.3	1.2	1.6	1.1	2	1.1	2.55	1	1.2	1.3
3	FA	2.1			12	1.1	1.1	1.3	1	1.6	0.9	2.1	1.2	1.1	1.8
2	FA	2			13	1.4	1.25	1.6	1.4	2	1.2	1.6	1.3	1.2	2.1
14	FP	1.6			14	1.4	1.4	2.3	1.9	2.6	1.95	3.4	1.8	1.6	2
13	FP	1.2
12	FP	1.1
11	FP	1.2
10	FP	1.2
9	FP	1.4
8	FP	1.6
7	FP	1.1
6	FP	1.55
5	FP	1.6
4	FP	1.5
3	FP	1.5
2	FP	1.4
14	FB	1.8
13	FB	1.3
12	FB	1.2
11	FB	1
10	FB	1.3
9	FB	1.3
8	FB	1.75
7	FB	1
6	FB	1.5
5	FB	1.65
4	FB	1.4
3	FB	1.45
2	FB	1.3
14	EA3	3.4
13	EA3	1.6
12	EA3	2.1
11	EA3	2.55
10	EA3	3.1
9	EA3	1.6
8	EA3	2.2
7	EA3	2.3
6	EA3	2.5
5	EA3	2.2
4	EA3	3
3	EA3	3
2	EA3	3
1	EA3	3.3
14	EP3	1.95
13	EP3	1.2
12	EP3	0.9
11	EP3	1.1
10	EP3	1.3
9	EP3	1.4
8	EP3	1.5
7	EP3	1.1
6	EP3	1.4
5	EP3	1.4
4	EP3	1.6
3	EP3	1.35
2	EP3	1.8
1	EP3	1.7
14	EA2	2.6
13	EA2	2
12	EA2	1.6
11	EA2	2
10	EA2	2.1
9	EA2	1.9
8	EA2	1.7
7	EA2	1.6
6	EA2	1.8
5	EA2	2
4	EA2	2.4
3	EA2	2
2	EA2	2.55
1	EA2	2.65
14	EP2	1.9
13	EP2	1.4
12	EP2	1
11	EP2	1.1
10	EP2	1.3
9	EP2	1.4
8	EP2	1.6
7	EP2	1.05
6	EP2	1.5
5	EP2	1.4
4	EP2	1.5
3	EP2	1.4
2	EP2	1.6
1	EP2	1.6
14	EA1	2.3
13	EA1	1.6
12	EA1	1.3
11	EA1	1.6
10	EA1	1.8
9	EA1	1.7
8	EA1	1.6
7	EA1	1.35
6	EA1	1.7
5	EA1	1.7
4	EA1	1.9
3	EA1	1.9
2	EA1	1.9
1	EA1	2.2
14	EP1	1.4
13	EP1	1.25
12	EP1	1.1
11	EP1	1.2
10	EP1	1.4
9	EP1	1.3
8	EP1	1.5
7	EP1	1
6	EP1	1.4
5	EP1	1.3
4	EP1	1.7
3	EP1	1.5
2	EP1	1.7
1	EP1	1.6
14	EB	1.4
13	EB	1.4
12	EB	1.1
11	EB	1.3
10	EB	1.4
9	EB	1.4
8	EB	1.7
6	EB	1.4
5	EB	1.4
4	EB	1.6
3	EB	1.6
2	EB	1.7
1	EB	1.6

## Sheet: ABG
ID	Code	Randomisation	pH_EV1	pCO2_EV1	pO2_EV1	HCO3_EV1	hgb_EV1	SO2_EV1	Methgb_EV1	COhgb_EV1	lactate_EV1	glc_EV1	CtO2_EV1	CtO2_EV2	CtCO2(P)_EV1	pHery	pKery	CtCO2(B)_EV1	pH_EA1	pCO2_EA1	pO2_EA1	HCO3_EA1	hgb_EA1	SO2_EA1	Methgb_EA1	COhgb_EA1	lactate_EA1	glc_EA1	CtO2_EA1	CtO2_EA1	CtCO2(P)_EA1	pHery	pKery	CtCO2(B)_EA1	AVdiffO2_EA1	AVdiffO2_EA1	AVdiffCO2_EA1	RER	pH_EV7	pCO2_EV7	pO2_EV7	HCO3_EV7	hgb_EV7	SO2_EV7	Methgb_EV7	COhgb_EV7	lactate_EV7	glc_EV7	CtO2_EV7
1	E1	B	7.369	5.59	5.2	25.1	158.2	75.1	1	1.3	2	5.3	7.25477	159.32	26.3857	7.17484	6.04767	21.3897	7.383	5.32	12.63	23.3	157.5	97.4	0.8	1.3	1.8	6.3	9.44454	205.847	24.5236	7.17782	6.04935	20.0828	2.18977	46.5269	-1.3069	0.596821	7.327	7.02	3.99	27	162.6	57.1	1.1	1.3	1.1	6.3	5.66287
2	E2	A	7.364	6.93	4.96	29	131.2	68.9	1	1.1	1.7	4.7	5.54097	121.243	30.5939	7.17317	6.04734	26.2563	7.387	6.04	12.99	26.6	130.4	97.5	0.8	1.2	1.8	5.9	7.86019	170.66	27.9892	7.18086	6.04887	23.8081	2.31922	49.4166	-2.44826	1.05564	7.349	7.29	4.68	29.4	132.2	64.7	1.1	1.3	1.2	4.8	5.22681
3	E3	A	7.37	6.16	6.35	26.1	160.8	85.1	0.9	1.2	1.6	7.2	8.37642	183.51	27.5168	7.17211	6.04908	22.5893	7.405	5.34	13.32	24.5	166	97.7	0.9	1.1	1.6	8.5	9.99465	217.624	25.7282	7.19466	6.04665	20.8004	1.61823	34.114	-1.78885	1.10544	7.338	7.16	4.96	28.2	165.8	69.8	1.1	1.2	1.4	5.1	7.06567
4	E4	B	7.36	6.37	5.25	26.4	126.9	71	1	1.2	2.6	4.9	5.52014	120.851	27.8651	7.16935	6.04817	24.0388	7.394	5.59	13.84	25	129.2	97.8	0.8	1.1	2.8	6.1	7.82881	169.631	26.2857	7.18615	6.04805	22.3858	2.30867	48.7798	-1.65293	0.715968	7.37	6.34	5.41	26.8	129.5	73.4	1	1.1	1.3	4.4	5.82829
5	E5	B	7.367	6.73	4.89	28.4	151.3	70.6	0.9	1.2	1.8	5.8	6.53797	143.246	29.9479	7.17488	6.04723	25.0173	7.393	5.82	13.03	26	154.9	97.5	0.8	1	1.9	7.5	9.33214	202.67	27.3386	7.18548	6.04813	22.4715	2.79417	59.4241	-2.54583	0.91112	7.338	7.57	3.91	29.8	152.6	57.6	1	1.2	1	4.8	5.37335
6	E6	B	7.353	7.17	3.03	29.2	144.6	39.4	1	1.4	1	4.3	3.48064	76.4112	30.8491	7.17502	6.04408	26.3413	7.405	5.39	15.11	24.8	146.2	98.2	0.8	1.3	1.2	5.7	8.87128	192.722	26.0397	7.19448	6.04673	21.6248	5.39064	116.31	-4.71647	0.874937	7.34	6.99	5.46	27.6	142.7	73.7	0.9	1.4	0.7	4.7	6.4304
7	E7	A	7.383	6.49	3.31	28.3	153.9	44.5	1.2	1.3	1.2	5.5	4.17649	91.845	29.7927	7.19634	6.04092	25.0509	7.407	5.33	10.51	24.6	?	?	?	?	1.1	5.7	#VALUE!	#VALUE!	25.8259	#VALUE!	#VALUE!		#VALUE!	#VALUE!	-25.0509		7.374	6.48	5.22	27.7	157.7	72.1	1.1	1.4	1.1	5.4	6.93123
8	E8	A	7.365	5.47	5.74	22.9	114.9	74.4	1	1.1	1.7	5.1	5.25025	114.68	24.1581	7.17201	6.04807	21.1355	7.371	5.27	12.58	22.4	114.3	97.3	0.8	1.1	1.5	5.9	6.89446	149.31	23.6121	7.16861	6.0508	20.5366	1.64421	34.6298	-0.598947	0.364277	7.352	6.06	5.45	24.6	115.2	71.2	1	1.1	0.9	5.8	5.03699
9	E9	B	7.353	6.49	3.95	26.5	129.3	54.3	1.2	1.2	1.1	4.3	4.29148	94.1701	27.9927	7.16981	6.04645	24.2044	7.373	5.71	13.46	24.4	131.3	97.7	0.8	1.2	1.3	5.9	7.93415	172.198	25.7133	7.17002	6.05062	21.8557	3.64267	78.028	-2.34871	0.644777	7.352	6.46	4.88	26.3	126.9	65.9	1.1	1.3	0.9	4.3	5.11331
10	E10	A	7.343	6.96	4.33	27.7	136.7	59.5	0.9	1	1.9	5.5	4.9944	109.088	29.3008	7.16029	6.04852	25.1044	7.384	5.81	12.68	25.4	141.9	97.2	0.7	0.9	2	6.6	8.54743	185.107	26.7363	7.17866	6.0492	22.4008	3.55303	76.0189	-2.70365	0.760944	7.345	7.28	3.87	29.1	140.3	52.9	0.9	1.1	1	6.1	4.55193
11	E11	A	7.402	5.83	4.45	26.6	153	68.6	1	1.4	1.4	6.5	6.40111	140.744	27.9409	7.20253	6.04236	23.2545	7.403	5.5	11.76	25.1	154.8	97.1	0.8	1.5	1.4	6.6	9.22934	201.681	26.365	7.19332	6.04681	21.6697	2.82823	60.9372	-1.58476	0.560338	7.36	6.96	3.68	28.9	157.2	52.8	1.1	1.5	1	5.8	5.05333
12	E12	B	7.336	6.77	4	26.5	147.8	53.7	1.2	1.3	2	4.9	4.84179	106.444	28.0571	7.15693	6.0485	23.7805	7.373	5.39	13.01	23	152.1	97.4	0.9	1.2	2.6	6.3	9.12872	198.808	24.2397	7.17012	6.05057	20.0382	4.28692	92.3636	-3.7423	0.872958	7.33	7.35	4.32	28.4	151.9	58	1.1	1.2	0.9	5.3	5.38432
13	E13	B	7.356	6.35	5	26.1	153.3	70.7	1.1	1.2	2.4	5.4	6.6207	145.346	27.5605	7.16637	6.04862	22.9927	7.391	5.2	13.83	23.2	153.1	97.9	0.9	1.3	2.7	6.5	9.23316	201.157	24.396	7.1838	6.04844	20.0828	2.61246	55.8111	-2.90993	1.11386	7.361	6.55	3.67	27.2	154.3	53.3	1.2	1.3	1.6	5.8	5.01241
14	E14	A	7.358	6.7	4.07	27.7	142.6	59.1	1.1	1.4	1.6	6.1	5.13946	113.022	29.241	7.17197	6.04657	24.8182	7.408	5.28	12.72	24.4	143.5	97.4	0.9	1.3	?	?	8.60827	187.577	25.6144	7.19707	6.04622	21.3684	3.46881	74.5544	-3.44974	0.994502	7.366	6.51	5.58	27.4	147.5	77.2	1.1	1.4	1.2	6.1	6.94495
			7.36279	6.42929	4.60929	26.8929	143.179	63.9214	1.03571	1.23571	1.71429	5.39286	5.6019	122.851	28.3716	7.17397	6.04668	23.9981	7.39121	5.49929	12.9621	24.4786	144.246	97.5462	0.823077	1.19231	1.82308	6.42308	#VALUE!	#VALUE!	25.7434	#VALUE!	#VALUE!	21.4712	#VALUE!	#VALUE!	-4.06059	0.813198	7.35014	6.85857	4.64857	27.7429	145.457	64.2643	1.05714	1.27143	1.09286	5.33571	5.68685
			0.0162631	0.513981	0.911672	1.67261	13.5375	12.6763	0.108182	0.121574	0.458857	0.814734	1.31636	28.8507	1.77527	0.0121042	0.00249227	1.59981	0.0132153	0.254905	1.0515	1.17616	14.4517	0.304454	0.0599145	0.15525	0.568849	0.792837	#VALUE!	#VALUE!	1.22393	#VALUE!	#VALUE!	1.14076	#VALUE!	#VALUE!	6.13402	0.230445	0.0146857	0.454158	0.724047	1.37657	14.9225	8.76449	0.0851631	0.126665	0.233582	0.664029	0.827549
[truncated: 104 more columns]

## Sheet: Lab
ID	Code	Randomisation	Glc_EV1	Lactate_EV1	Glc_EA1	Lactate_EA1	Glc_EAV1	Lactate_EAV1	Glc_EV2	Lactate_EV2	Glc_EA2	Lactate_EA2	Glc_EAV2	Lactate_EAV2	Glc_EV3	Lactate_EV3	Glc_EA3	Lactate_EA3	Glc_EAV3	Lactate_EAV3	Glc_EV4	Lactate_EV4	Glc_EA4	Lactate_EA4	Glc_EAV4	Lactate_EAV4	Glc_EV5	Lactate_EV5	Glc_EA5	Lactate_EA5	Glc_EAV5	Lactate_EAV5	Glc_EV6	Lactate_EV6	Glc_EA6	Lactate_EA6	Glc_EAV6	Lactate_EAV6	Glc_EV7	Lactate_EV7	Glc_EA7	Lactate_EA7	Glc_EAV7	Lactate_EAV7	Glc_FV1	Lactate_FV1	Glc_FA1	Lactate_FA1	Glc_FAV1
1	E1	B	4.82	1.69	6.03	1.54	1.21	-0.15	3.46	1.26	4.47	1.16	1.01	-0.1	5.21	0.75	5.38	0.81	0.17	0.06	5.52	0.66	6.02	0.73	0.5	0.07	5.77	0.68	6.11	0.73	0.34	0.05	6.2	0.68	6.59	0.72	0.39	0.04	5.95	0.86	6.93	0.92	0.98	0.06	5.39	1.05	5.69	1.2	0.3
2	E2	A	4.17	1.48	5.35	1.58	1.18	0.1	4.61	1.53	5.87	1.61	1.26	0.08	4.36	1.56	5.38	1.56	1.02	0	4.28	1.56	5.46	1.58	1.18	0.02	4.47	1.26	5.28	1.33	0.81	0.07	4.78	1.27	5.78	1.41	1	0.14	4.26	1.02	5.36	1.17	1.1	0.15	7.36	1.31	7.98	2.33	0.62
3	E3	A	7.12	1.17	8.16	1.25	1.04	0.08	6.38	1.33	7.6	1.3	1.22	-0.03	5.61	0.97	6.53	1.1	0.92	0.13	5.13	1.15	5.91	1.15	0.78	0	4.72	0.86	5.3	1.01	0.58	0.15	4.84	0.95	5.26	1.02	0.42	0.07	4.94	1.13	5.3	1.18	0.36	0.05	7.81	2	8.71	2.45	0.9
4	E4	B	4.6	2.3	5.86	2.71	1.26	0.41	4.9	2.33	5.94	2.55	1.04	0.22	4.21	1.94	5.31	2.17	1.1	0.23	4.57	1.88	5.42	1.91	0.85	0.03	4.2	1.33	4.86	1.41	0.66	0.08	4.29	1.23	4.9	1.25	0.61	0.02	4.31	1.09	4.71	1.05	0.4	-0.04	5.74	1.51	6.57	1.64	0.83
5	E5	B	5.18	1.47	7.09	1.54	1.91	0.07	5	1.39	7.14	1.53	2.14	0.14	5.67	0.99	6.83	1.13	1.16	0.14	5.31	1.16	6.93	1.2	1.62	0.04	5.4	0.82	6.54	0.95	1.14	0.13	4.94	0.97	6.55	1.02	1.61	0.05	4.66	0.82	5.62	0.89	0.96	0.07	5.93	1.31	7.33	1.27	1.4
6	E6	B	4	0.98	5.27	1.08	1.27	0.1	3.96	0.9	5.28	0.99	1.32	0.09	4.09	1	5.13	0.92	1.04	-0.08	4.36	0.96	5.28	0.9	0.92	-0.06	4.34	0.83	4.93	0.8	0.59	-0.03	4.62	0.78	5.33	0.77	0.71	-0.01	4.48	0.61	5.03	0.63	0.55	0.02	5.43	1.28	5.8	1.18	0.37
7	E7	A	5.16	0.87	5.26	0.85	0.1	-0.02	5.13	0.84	5.31	0.8	0.18	-0.04	5.06	0.84	5.17	0.74	0.11	-0.1	5.24	0.74	5.24	0.62	0	-0.12	4.96	0.81	5.08	0.64	0.12	-0.17	5.08	0.8	5.09	0.63	0.01	-0.17	4.6	0.57	4.72	0.63	0.12	0.06	5.3	1.28	5.93	1.06	0.63
8	E8	A	4.04	1.34	5.24	1.45	1.2	0.11	5.29	1.38	5.84	1.3	0.55	-0.08	4.96	0.99	5.94	1.09	0.98	0.1	5.29	1.23	5.74	1.15	0.45	-0.08	5.61	0.82	5.86	0.92	0.25	0.1	5.54	1.09	5.78	1.02	0.24	-0.07	3.13	0.87	5.59	0.82	2.46	-0.05	5.4	1.46	5.81	1.42	0.41
9	E9	B	4.11	1	5.74	1.2	1.63	0.2	4.01	1.1	5.36	1.34	1.35	0.24	3.84	0.91	5.23	1.04	1.39	0.13	4.43	0.99	5.77	1.15	1.34	0.16	4.37	0.88	5.73	0.97	1.36	0.09	4.07	0.88	5.69	0.99	1.62	0.11	4.29	0.7	5.1	0.73	0.81	0.03	3.46	0.72	5.8	0.61	2.34
10	E10	A	5.82	1.74	6.3	1.85	0.48	0.11	5.73	1.54	6.33	1.63	0.6	0.09	6.37	1.38	6.62	1.45	0.25	0.07	6.55	1.42	6.67	1.42	0.12	0	6.01	1.12	6.22	1.25	0.21	0.13	5.49	0.96	6.09	1.26	0.6	0.3	5.85	1.13	5.99	1.27	0.14	0.14	3.92	1.54	5.49	1.82	1.57
11	E11	A	6.27	1.01	6.26	1.06	-0.01	0.05	5.87	0.99	6.14	0.96	0.27	-0.03	5.64	0.86	5.8	0.81	0.16	-0.05	5.36	0.95	5.58	0.87	0.22	-0.08	5.56	0.65	5.75	0.84	0.19	0.19	5.31	0.84	5.79	0.86	0.48	0.02	5.09	0.62	5.87	0.82	0.78	0.2	6.28	2.67	6.32	3.06	0.04
12	E12	B	4.65	1.81	5.9	2.51	1.25	0.7	4.4	1.54	6.25	2.22	1.85	0.68	4.23	1.23	5.46	1.7	1.23	0.47	4.29	1.21	5.72	1.66	1.43	0.45	4.44	0.84	5.09	1.13	0.65	0.29	4.6	0.93	5.36	1.17	0.76	0.24	4.83	0.74	5.21	0.9	0.38	0.16	4.19	1.38	5.62	1.47	1.43
13	E13	B	5.2	2.05	6.28	2.36	1.08	0.31	5.03	2.05	5.98	2.19	0.95	0.14	5.66	1.56	6	1.58	0.34	0.02	5.44	1.59	6.06	1.64	0.62	0.05	5.71	1.19	6.1	1.25	0.39	0.06	5.23	1.39	5.88	1.35	0.65	-0.04	5.43	1.41	6.06	1.23	0.63	-0.18	4.65	1.18	4.88	1.14	0.23
14	E14	A	5.63	1.47	6.23	1.43	0.6	-0.04	5.44	1.31	6.21	1.29	0.77	-0.02	5.34	1.21	5.93	1.18	0.59	-0.03	5.64	1.09	5.9	1.07	0.26	-0.02	5.31	0.92	5.66	0.99	0.35	0.07	5.74	0.88	6.15	0.9	0.41	0.02	5.51	0.99	5.79	0.92	0.28	-0.07	4.47	2.05	5.5	2.13	1.03
[truncated: 13 more columns]

[truncated: 2 more sheets: AA, Protokol]
